# Supplementary material for: Extrinsic Incubation Period of Dengue: Knowledge, Backlog, and Applications of Temperature Dependence
Source: PLoS Negl Trop Dis. 2013 Jun 27;7(6):e2207. doi: 10.1371/journal.pntd.0002207 (PMC3694834; doi:10.1371/journal.pntd.0002207)
Supplement: Table S1 — Summary of the data obtained from the literature. This table provides information about the different experimental studies, including study material used and methodological details. The duration until the first observed transmission or infection of SG at a given temperature is given for each study. (XLS) [file pntd.0002207.s001.xls]

## Sheet: EIP Dengue
Author	Year	Mosquitoes taken from	Dengue type	Dengue genotype	Dengue strain	Amount of virus ingested by or injected into mosquitoes	Path of infection of mosquitoes	Feeding: Living hosts vs. artificial blood meal	Feeding: Type of host/blood used	Did salivary glands contain virus?	Did transmission to mammals occur?	Mammals used for testing transmission	Temperature (°C)	EIP (days until first transmission/infection of SG)	Remarks
Blanc	1930	captured in Athens	NA	NA	NA	NA	feeding	feeding on infected animal	human	not tested	yes	human	22	9	Cage B
Blanc	1930	raised in the lab	NA	NA	NA	NA	feeding	feeding on infected animal	human	not tested	yes	human	22.5	15	Cages Ph-G and R S
McLean	1974	lab colony at the British Columbia Research Council lab	DEN-2	NA	NC-6	3 * LD50 (mouse)	feeding	artificial blood meal	sheep	yes	yes	suckling mice	32	6
McLean	1974	lab colony at the British Columbia Research Council lab	DEN-2	NA	40173	3 * LD50 (mouse)	feeding	artificial blood meal	sheep	yes	yes	suckling mice	32	6
McLean	1974	lab colony at the British Columbia Research Council lab	DEN-2	NA	NC-6	3 * LD50 (mouse)	feeding	artificial blood meal	sheep	yes	yes	suckling mice	27	13
McLean	1974	lab colony at the British Columbia Research Council lab	DEN-2	NA	40173	3 * LD50 (mouse)	feeding	artificial blood meal	sheep	yes	yes	suckling mice	27	13
McLean	1974	lab colony at the British Columbia Research Council lab	DEN-2	NA	NC-6	3 * LD50 (mouse)	feeding	artificial blood meal	sheep	yes	no	suckling mice	13	35
McLean	1974	lab colony at the British Columbia Research Council lab	DEN-2	NA	40173	3 * LD50 (mouse)	feeding	artificial blood meal	sheep	yes	no	suckling mice	13	35
McLean	1974	lab colony at the British Columbia Research Council lab	DEN-2	NA	193-72	3 * LD50 (mouse)	intrathoracic injection	NA	NA	yes	yes	suckling mice	24	13 to 14
McLean	1974	lab colony at the British Columbia Research Council lab	DEN-2	NA	193-72	3 * LD50 (mouse)	intrathoracic injection	NA	NA	yes	no	suckling mice	13	13
McLean	1974	lab colony at the British Columbia Research Council lab	DEN-2	NA	193-72	3 * LD50 (mouse)	intrathoracic injection	NA	NA	yes	no	suckling mice	35	5 to 6
McLean	1974	lab colony at the British Columbia Research Council lab	DEN-2	NA	40173	3 * LD50 (mouse)	intrathoracic injection	NA	NA	yes	yes	suckling mice	13	25 to 27
McLean	1974	lab colony at the British Columbia Research Council lab	DEN-2	NA	40173	3 * LD50 (mouse)	intrathoracic injection	NA	NA	yes	yes	suckling mice	24	13 to 14
McLean	1974	lab colony at the British Columbia Research Council lab	DEN-2	NA	40173	3 * LD50 (mouse)	intrathoracic injection	NA	NA	yes	no	suckling mice	32	10
McLean	1974	lab colony at the British Columbia Research Council lab	DEN-2	NA	40173	3 * LD50 (mouse)	intrathoracic injection	NA	NA	yes	no	suckling mice	35	3 to 4
McLean	1974	lab colony at the British Columbia Research Council lab	DEN-2	NA	NC-6	3 * LD50 (mouse)	intrathoracic injection	NA	NA	yes	yes	suckling mice	13	13
McLean	1974	lab colony at the British Columbia Research Council lab	DEN-2	NA	NC-6	3 * LD50 (mouse)	intrathoracic injection	NA	NA	yes	yes	suckling mice	24	6
McLean	1974	lab colony at the British Columbia Research Council lab	DEN-2	NA	NC-6	3 * LD50 (mouse)	intrathoracic injection	NA	NA	yes	yes	suckling mice	24	13 to 14
McLean	1974	lab colony at the British Columbia Research Council lab	DEN-2	NA	NC-6	3 * LD50 (mouse)	intrathoracic injection	NA	NA	yes	yes	suckling mice	32	6
McLean	1974	lab colony at the British Columbia Research Council lab	DEN-2	NA	PR-159	3 * LD50 (mouse)	intrathoracic injection	NA	NA	yes	no	suckling mice	13	17
McLean	1974	lab colony at the British Columbia Research Council lab	DEN-2	NA	PR-159	3 * LD50 (mouse)	intrathoracic injection	NA	NA	yes	yes	suckling mice	24	10
McLean	1974	lab colony at the British Columbia Research Council lab	DEN-2	NA	PR-159	3 * LD50 (mouse)	intrathoracic injection	NA	NA	yes	yes	suckling mice	35	5 to 6
McLean	1974	lab colony at the British Columbia Research Council lab	DEN-2	NA	PR-159	3 * LD50 (mouse)	intrathoracic injection	NA	NA	yes	no	suckling mice	35	3 to 4
McLean	1975	lab colony at the British Columbia Research Council lab	DEN-2	NA	NC-6	3 * LD50 (mouse)	feeding	feeding on infected animal	suckling mice	yes	yes	suckling mice	13	32
McLean	1975	lab colony at the British Columbia Research Council lab	DEN-2	NA	NC-6	3 * LD50 (mouse)	feeding	feeding on infected animal	suckling mice	yes	no	suckling mice	13	42
McLean	1975	lab colony at the British Columbia Research Council lab	DEN-2	NA	NC-6	3 * LD50 (mouse)	feeding	feeding on infected animal	suckling mice	yes	yes	suckling mice	21	46
McLean	1975	lab colony at the British Columbia Research Council lab	DEN-2	NA	NC-6	3 * LD50 (mouse)	feeding	feeding on infected animal	suckling mice	yes	yes	suckling mice	21	32
McLean	1975	lab colony at the British Columbia Research Council lab	DEN-2	NA	PR-159	3 * LD50 (mouse)	feeding	feeding on infected animal	suckling mice	yes	no	suckling mice	13	42
McLean	1975	lab colony at the British Columbia Research Council lab	DEN-2	NA	PR-159	3 * LD50 (mouse)	feeding	feeding on infected animal	suckling mice	yes	no	suckling mice	13	7
McLean	1975	lab colony at the British Columbia Research Council lab	DEN-2	NA	PR-159	3 * LD50 (mouse)	feeding	feeding on infected animal	suckling mice	yes	no	suckling mice	13	7
McLean	1975	lab colony at the British Columbia Research Council lab	DEN-2	NA	PR-159	3 * LD50 (mouse)	feeding	feeding on infected animal	suckling mice	yes	yes	suckling mice	21	13
McLean	1975	lab colony at the British Columbia Research Council lab	DEN-2	NA	PR-159	3 * LD50 (mouse)	feeding	feeding on infected animal	suckling mice	yes	no	suckling mice	21	42
McLean	1975	lab colony at the British Columbia Research Council lab	DEN-2	NA	PR-159	3 * LD50 (mouse)	feeding	feeding on infected animal	suckling mice	yes	no	suckling mice	21	7
McLean	1975	lab colony at the British Columbia Research Council lab	DEN-2	NA	PR-159	3 * LD50 (mouse)	intrathoracic injection	NA	NA	yes	no	suckling mice	13	17
McLean	1975	lab colony at the British Columbia Research Council lab	DEN-2	NA	PR-159	3 * LD50 (mouse)	intrathoracic injection	NA	NA	yes	no	suckling mice	13	7
McLean	1975	lab colony at the British Columbia Research Council lab	DEN-2	NA	PR-159	3 * LD50 (mouse)	intrathoracic injection	NA	NA	yes	no	suckling mice	13	7
McLean	1975	lab colony at the British Columbia Research Council lab	DEN-2	NA	PR-159	3 * LD50 (mouse)	intrathoracic injection	NA	NA	yes	yes	suckling mice	21	10
McLean	1975	lab colony at the British Columbia Research Council lab	DEN-2	NA	PR-159	3 * LD50 (mouse)	intrathoracic injection	NA	NA	yes	no	suckling mice	21	7
McLean	1975	lab colony at the British Columbia Research Council lab	DEN-2	NA	PR-159	3 * LD50 (mouse)	intrathoracic injection	NA	NA	yes	yes	suckling mice	21	20
McLean	1975	lab colony at the British Columbia Research Council lab	DEN-2	NA	PR-159	3 * LD50 (mouse)	intrathoracic injection	NA	NA	yes	no	suckling mice	21	7
Rohani	2009	lab colony (> 30 years old)	DEN-2	NA	NA	100µl virus containing solution in 1ml blood	feeding	artificial blood meal	human	not tested	not tested	NA	26	9
Rohani	2009	lab colony (> 30 years old)	DEN-2	NA	NA	100µl virus containing solution in 1ml blood	feeding	artificial blood meal	human	not tested	not tested	NA	28	9
Rohani	2009	lab colony (> 30 years old)	DEN-2	NA	NA	100µl virus containing solution in 1ml blood	feeding	artificial blood meal	human	not tested	not tested	NA	30	5
Rohani	2009	lab colony (> 30 years old)	DEN-4	NA	NA	100µl virus containing solution in 1ml blood	feeding	artificial blood meal	human	not tested	not tested	NA	26	9
Rohani	2009	lab colony (> 30 years old)	DEN-4	NA	NA	100µl virus containing solution in 1ml blood	feeding	artificial blood meal	human	not tested	not tested	NA	28	9
Rohani	2009	lab colony (> 30 years old)	DEN-4	NA	NA	100µl virus containing solution in 1ml blood	feeding	artificial blood meal	human	not tested	not tested	NA	30	5
Salazar	2007	collected in Yucatan/Mexico → new lab colony (F3-F6)	DEN-2	NA	NA	1,7+- 0,7 *10^7 PFU/ml	feeding	artificial blood meal	sheep	yes	not tested	NA	28	4	>25% of the SG positive
Watts	1987	collected in Bangkok (F2 progeny)	DEN-2	NA	NA	10^3.3 PFU/ml blood	feeding	feeding on infected animal	rhesus monkey	yes	no	rhesus monkey	26	12
Watts	1987	collected in Bangkok (F2 progeny)	DEN-2	NA	NA	10^3.3 PFU/ml blood	feeding	feeding on infected animal	rhesus monkey	yes	yes	rhesus monkey	30	12
Watts	1987	collected in Bangkok (F2 progeny)	DEN-2	NA	NA	10^3.3 PFU/ml blood	feeding	feeding on infected animal	rhesus monkey	yes	yes	rhesus monkey	32	7
Watts	1987	collected in Bangkok (F2 progeny)	DEN-2	NA	NA	10^3.3 PFU/ml blood	feeding	feeding on infected animal	rhesus monkey	yes	yes	rhesus monkey	35	7
Watts	1987	collected in Bangkok (F2 progeny)	DEN-2	NA	NA	rhesus monkeys artificially infected by injection of 0.5ml with 10^5 PFU/ml	feeding	feeding on infected animal	rhesus monkey	yes	yes	rhesus monkey	30	25
Watts	1987	collected in Bangkok (F2 progeny)	DEN-2	NA	NA	rhesus monkeys artificially infected by injection of 0.5ml with 10^5 PFU/ml	feeding	feeding on infected animal	rhesus monkey	yes	no	rhesus monkey	24	18
Watts	1987	collected in Bangkok (F2 progeny)	DEN-2	NA	NA	rhesus monkeys artificially infected by injection of 0.5ml with 10^5 PFU/ml	feeding	feeding on infected animal	rhesus monkey	yes	no	rhesus monkey	26	18
Watts	1987	collected in Bangkok (F2 progeny)	DEN-2	NA	NA	rhesus monkeys artificially infected by injection of 0.5ml with 10^5 PFU/ml	feeding	feeding on infected animal	rhesus monkey	yes	no	rhesus monkey	30	18
Anderson	2006	McAllen (Texas) strain; F4 generation	DEN-2	Southeast Asian	CO489	2.5*10^8 genome equivalents per ml blood	feeding	artificial blood meal	rabbit	yes	not tested	NA	30	3
Anderson	2006	McAllen (Texas) strain; F4 generation	DEN-2	Southeast Asian	K0049	2.5*10^8 genome equivalents per ml blood	feeding	artificial blood meal	rabbit	yes	not tested	NA	30	4
Anderson	2006	McAllen (Texas) strain; F4 generation	DEN-2	Southeast Asian	Mara3	2.5*10^8 genome equivalents per ml blood	feeding	artificial blood meal	rabbit	yes	not tested	NA	30	2
Anderson	2006	McAllen (Texas) strain; F4 generation	DEN-2	American	IQT2913	2.5*10^8 genome equivalents per ml blood	feeding	artificial blood meal	rabbit	yes	not tested	NA	30	5
Anderson	2006	McAllen (Texas) strain; F4 generation	DEN-2	American	131	2.5*10^8 genome equivalents per ml blood	feeding	artificial blood meal	rabbit	yes	not tested	NA	30	9
Anderson	2006	McAllen (Texas) strain; F4 generation	DEN-2	American	Ven2	2.5*10^8 genome equivalents per ml blood	feeding	artificial blood meal	rabbit	yes	not tested	NA	30	4
